# Supplementary material for: Home-based screening tools for amblyopia: a systematic review
Source: Eye (Lond). 2023 Feb 24;37(13):2649–58. doi: 10.1038/s41433-023-02412-3 (PMC9951845; doi:10.1038/s41433-023-02412-3)
Supplement: Supplementary file 2 — online supplementary table 2 [file 41433_2023_2412_MOESM2_ESM.xlsx]

## Sheet: Sheet1
Article	TP	FN	FP	TN	Sensitivity	Specificity	Positive Likelihood ratio	Negative Likelihood Ratio
Arnold et al 2004	31	1	3	58	96.875	95.082	19.6979	0.0328664
Arnold et al 2018 [Performance of four photoscreeners]	47	11	4	43	81.0345	91.4894	9.52155	0.207298
Arnold et al 2018 [Evaluation of a Smartphone photoscreening app]	74	23	24	137	76	85	5.067	0.282
Gupta et al	55	4	18	173	93.2203	90.5759	9.89171	0.0748506
Lan et al	12	3	134	2109	80	94.0259	13.391	0.212707
Levitt et al	42	9	27	46	82.3529	63.0137	2.22658	0.280051					Exam+	Exam -
Lim et al	280	290	133	547	49.1228	80.4412	2.51154	0.632477				screen+	TP	FP
Longmuir et al	48	13	15	127	78.6885	89.4366	7.44918	0.238286				Screen-	FN	TN
Munson et al	89	43	90	40	67.4242	30.7692	0.973906	1.05871
Cheng et al	5	1	8	26	83	76.5	3.53191	0.222222
Thomson et al	45	3	3	75	93.8	96.1	24.0513	0.0645161
Martin et al	54	15	12	75	78.2609	86	5.59006	0.252781
Mesquita et al	17	2	32	173	89.47	84.39	5.732	0.125
Trivedi et al	22	3	6	41	88	87	6.8	0.13
Granet et al	121	15	12	58	89	82.9	5.205	0.133
XiangMing et al	159	9	13	119	94.6429	90.1515	9.60989	0.0594238
